# Supplementary material for: Participatory Scenario Design to Support Ex-ante Biodiversity and Ecosystem Services Assessments in Four European Agricultural Case Studies
Source: Environ Manage. 2026 Apr 1;76(4):135. doi: 10.1007/s00267-026-02435-y (PMC13043572; doi:10.1007/s00267-026-02435-y)
Supplement: Supplementary file 3 — Supplementary information C [file 267_2026_2435_MOESM3_ESM.xlsx]

## Sheet: REFobs
Table 1: Observed reference data: REFobs			Status Quo - Reference Situation (2019/2020)					Table 2: Data sources for table 1
Category	Parameter	Unit	LE,EE 2019/2020	ML,DE 2020	SB,CH 2020	WW,AT 2020		LE	ML	SB	WW
Biophsysical constraint	Average field size	ha	6	4.06	<1	1.12		PRIA (Agricultural Registers and Information Board) 2019. data	Atom-Feed Landwirtschaftskammer NRW, EU-Förderung	own mapping, 2020	IACS 2021
Farming systems	Arable farms	Share of total farms	271	2225	9	816		PRIA (Agricultural Registers and Information Board) 2020	State Statistical Office of North Rhine-Westphalia, 2023: Agricultural census 2020	National inventory, 2021	IACS 2021
	Pig & poultry farms	Share of total farms	3	3196	0	605		PRIA (Agricultural Registers and Information Board) 2020	State Statistical Office of North Rhine-Westphalia, 2023: Agricultural census 2020	National inventory, 2021	IACS 2021
	Mix livestock/arable farms	Share of total farms	172	1257	9	124		PRIA (Agricultural Registers and Information Board) 2020	State Statistical Office of North Rhine-Westphalia, 2023: Agricultural census 2020	National inventory, 2021	IACS 2021
	Ruminant farms	Share of total farms	158 buildings	3321	46	431		PRIA (Agricultural Registers and Information Board) 2020	State Statistical Office of North Rhine-Westphalia, 2023: Agricultural census 2020	National inventory, 2021	IACS 2021
	Fruit and wine growers	Share of total farms	47	25 (permanent cultures) , 211 (horticulture)	10	193		PRIA (Agricultural Registers and Information Board) 2020	State Statistical Office of North Rhine-Westphalia, 2023: Agricultural census 2020	National inventory, 2021	IACS 2021
	Organic farms	Number or % of total farms	79 (16%)	199 (1.94%)	10 (14%)	206 (17%)		PRIA (Agricultural Registers and Information Board) 2020	State Statistical Office of North Rhine-Westphalia, 2023: Agricultural census 2020	National inventory, 2021	IACS 2021
Farm structure	Total farms	Number	489	10235	74	1237			State Statistical Office of North Rhine-Westphalia, 2023: Agricultural census 2020	National inventory, 2021	IACS 2021
	Farm size	ha/farm	76.15	37.7	24.1	27.2		PRIA (Agricultural Registers and Information Board) 2020	State Statistical Office of North Rhine-Westphalia, 2023: Agricultural census 2020	National inventory, 2021	IACS 2021
	Farm labor availability	hrs/year per farm	3883	2955	NA	5400		FADN 2020	reculated from data of the State Statistical Office of North Rhine-Westphalia, 2023: Agricultural census 2020		Farm structure survey, Statistics Austria 2020
	Participation in agri-environmental program	Share of farms / farmland	39.1% of farmland	34% of farms	NA	0.52		Agricultural Registers and Information Board, PRIA 2020	Chamber of Agriculture North Rhine-Westphalia, 2023: Physical blocks in NRW (https://www.opengeodata.nrw.de/produkte/umwelt_klima/bodennutzung/landwirtschaft/)		IACS 2021
Input prices	Fuel	€/l *	0.951	0.89	1.051	1.112		Statistics Estonia: KE08			Federal Ministry for Climate Action, Environment, Energy, Mobility, Innovation and Technology 2021 (average Diesel price for 2018-2020)
	Feed	€/kg *	NA			0.24		FADN 2018			Federal Institute of Agricultural Economics, Rural and Mountain Research 2021. Betriebsmittel - Futtermittelpreise. Average of Soy, Barley and Corn. https://bab.gv.at/index.php?option=com_rsfiles&layout=download&path=Agrar-_und_volkswirtschaftliche_Daten/EU-Statistik/Betriebsmittel/Futtermittel/mbbe04.xlsx&Itemid=101&highlight=WyJmdXR0ZXJtaXR0ZWxwcmVpc2UiXQ==&lang=de
	Labor	€/AWU *	18655	0.261	747092	26415		FADN 2018			Austrian Chambers of Agricultural Workers, Monthly gross income Facharbeiter in € in 2020 in each federal state.
Policy measures	Average agri-environmental premium	€/ha UAA*	83	18	1644	340		PRIA, 2020	Agricultural Chamber North Rhine-Westphalia 2022	Direktzahlungsverordnung 2021	IACS 2021
	Income support premium	€/ha UAA*	113	294	934	175		PRIA, 2020	Agricultural Chamber North Rhine-Westphalia 2022	Direktzahlungsverordnung 2021	IACS 2021
	Nature protection contract premiums	€/ha UAA*	64	275-685 grassland 70–980 additional measures grassland 25-1980 arable land	374	700 (on grassland) / 900 (on cropland)		PRIA, 2020	Agricultural Chamber North Rhine-Westphalia 2024 (https://www.landwirtschaftskammer.de/foerderung/laendlicherraum/aum/vertragsnaturschutz.htm)	Direktzahlungsverordnung 2021	IACS 2021
	Less favoured area premium	€/ha UAA*	NA	35-115 (100% for farms until 80 ha, 80 % for farms between 80-120 ha, 0 % for farms >120 ha)	280	50		PRIA 2020	Agricultural Chamber North Rhine-Westphalia 2024 (https://www.landwirtschaftskammer.de/foerderung/hinweise/ausgleichszulage.htm)	Direktzahlungsverordnung 2021	IACS 2021
Legal production constraint	Soil sealing	ha/day	ND	ND		ND		NA
	Minimum ground cover		ND	1		ND		NA	https://gesetze.legal/bund/agrarzahlverpflv/5
	Riparian strip / buffer	Meters	ND	3-10m		3-20m		NA	https://www.landwirtschaftskammer.de/gartenbau/beratung/pdf/mb-duev-abstandsauflagen.pdf		Aktionsprogramm Nitrat
	Nitrogen	Kg/ha	170	170		170		NA	https://www.landwirtschaftskammer.de/landwirtschaft/ackerbau/duengung/duengeverordnung/duev-2020.htm		Aktionsprogramm Nitrat
	Crop rotations	Number of crops	ND	3 to 4		2 to 3		NA	https://www.landwirtschaftskammer.de/Landwirtschaft/ackerbau/fruchtfolge/index.htm		https://info.bml.gv.at/themen/landwirtschaft/gemeinsame-agrarpolitik-foerderungen/gap-bis-2022/direktzahlungen-bis-2022/Greening.html
	Ecological compensation area	% of arable land	ND	0.05		0.05		NA	https://www.agrarheute.com/pflanze/oekologische-vorrangflaechen-regeln-ueberblick-519372		https://info.bml.gv.at/themen/landwirtschaft/gemeinsame-agrarpolitik-foerderungen/gap-bis-2022/direktzahlungen-bis-2022/Greening.html
* NA = not applicable, ND = not defined

## Sheet: SSP_data_all case studies
Table 3: SSP data: absolute values for 2050 for each case study			XX-Agri-SSP1				XX-Agri-SSP2				XX-Agri-SSP5
Category	Parameter	Unit	LE-Agri-SSP1 2050	ML-Agri-SSP1 2050	SB-Agri-SSP1 2050	WW-Agri-SSP1 2050	LE-Agri-SSP2 2050	ML-Agri-SSP2 2050	SB-Agri-SSP2 2050	WW-Agri-SSP2 2050	LE-Agri-SSP5 2050	ML-Agri-SSP5 2050	SB-Agri-SSP5 2050	WW-Agri-SSP5 2050
Biophsysical constraint	Average field size	ha	5.2	3.654	slight decrease	1.12	7	4.06	Constant	2.24	8	4.466	Increase	4.47
Farming systems	Arable farms	Share of total farms	0.67581	0.605	0.25	0.37621	0.67581	0.605	0.14	0.37621	0.6759	0.619	0.06	0.37621
	Pig & poultry farms	Share of total farms	0.0074813	0.089		0.27893	0.0074813	0.179		0.27893	0.00831025	0.284		0.27893
	Mix livestock/arable farms	Share of total farms	0.428928	0.073	0.11	0.0571692	0.428928	0.029	0.1	0.0571692	0.404432	0	0	0.0571692
	Ruminant farms	Share of total farms	158 buildings	0.182	0.51	0.198709	constant	0.182	0.65	0.198709	constant	0.091	0.94	0.198709
	Fruit and wine growers	Share of total farms	0.13217	0.051	0.13	0.0889811	0.13217	0.005	0.11	0.0889811	0.146814	0.005	0	0.0889811
	Organic farms	Share of total farms	0.3	0.199	1	1	0.3	0.099	0.2	0.45	0.254848	0.0194431	0	0
Farm structure	Total farms	Number	489	9361	77	1200	489	9361	67	920	441	8488	30	400
	Organic farms	Share of total farms	0.17	0.199	1	1	0.17	0.099	0.2	0.45	0.11	0.0194431	0	0
	Farm size	ha/farm	84	42	23	37.1779	93	42	26	49.7528	112	47	59	68.3417
	Farm labor availability	relative changes compared to 2020 in SB, others values in 2050	4465	2947	0.14	5670	3700	2652	-0.2	3996	2718	2600	-0.5	4860
Policy measures	Average agri-environmental premium	€/ha*	216	312	2060	470	180	18	1810	440	0	0	0	150
	Income support premium	€/ha*	150	0	700.575	0	205	294	930	175	0	0	0	0
	Nature protection contract premiums	€/ha*	165		467.05	900 / 1200	165		410	700 / 900	0		0	0
	Less favoured area premium	€/ha*	NA		210	50	NA		280	50	NA		0	0
Legal production constraint	Soil sealing	ha/day		ND	0	Net zero		ND	0	1		ND	ND	ND
	Minimum ground cover			ND	All year	All year	30-50%	ND	ND	ND		ND	ND	ND
	Riparian strip / buffer	Meters	10m	10m	NA	10m	10m	3-10m (min)	NA	5m	1-10m	3m	NA	0
	Nitrogen	Kg/ha	150	160	balanced N input-output		170	170 (permanent grassland; 80)	balanced N input-output		170	170	NA
	Crop rotations	Number of crops	4	5	4	4	3	3 to 4	3	3	3	3	1	1
	Ecological compensation area	% of arable land	0.1	0.1	0.1	0.1	0.05	0.05	7% (3.5% on arable land)	0.05	1-2%	0.01	0	0.01
* NA = not applicable, ND = not discussed

## Sheet: SSP data _ ML
		Einheit	Ist				Trend		SSP1		SSP2		SSP5
Kategorie	Parameter		2010 absolut	2010 Anteil	2020 absolut	2020 Anteil	2010-2020	p.a.	2050 absolut (SSP1)	2050 Anteil (SSP1)	2050 absolut (SSP2)	2050 Anteil (SSP2)	2050 absolut (SSP5) mit Szenarien-anpassung	2050 Anteil (SSP5) mit Szenarien-anpassung
Betriebs-formen	Ackerbau	Anzahl, %	1357	12.8699	2225	21.7391	68.9148	6.89148	5659.56	60.4572	5659.56	60.4572	5255.84	61.9241
	Gartenbau	Anzahl, %	297	2.81677	211	2.06155	-26.8114	-2.68114	452.7	4.83588	43.6579	0.466367	39.5832	0.466367
	Dauerkulturen	Anzahl, %	36	0.341426	25	0.24426	-28.459	-2.8459	22.8659	0.24426	4.8312	0.0516083	4.38029	0.0516083
	Futterbau (Weideviehbetrieb)	Anzahl, %	3452	32.739	3321	32.4475	-0.890419	-0.0890419	1706.34	18.2276	1706.34	18.2276	773.541	9.11382
	Veredlung	Anzahl, %	3302	31.3164	3196	31.2262	-0.28804	-0.028804	836.12	8.93168	1672.24	17.8634	2414.21	28.4441
	Pflanzenbauverbund	Anzahl, %	39	0.369879	39	0.381045	3.01905	0.301905	22.5044	0.240399	22.5044	0.240399	0	0
	Viehhaltungsverbund	Anzahl, %	1279	12.1301	561	5.48119	-54.8134	-5.48134	27.3176	0.291815	27.3176	0.291815	0	0
	Pflanzenbau-/Viehhaltungsverbund	Anzahl, %	782	7.41654	657	6.41915	-13.4482	-1.34482	633.867	6.77116	224.825	2.40164	0	0
	Ökolandbau (Betriebe)	Anzahl, %	119	1.1286	199	1.94431	72.2756	7.22756	1861.24	19.8823	930.618	9.94114	843.76	9.94114
Politische Maßnahmen	EU-Direktzahlungen, tatsächlich geflossene Mittel*, für
	Spez. Ackerbaubetriebe	€/ha LF	320.5		287		-10.4524		0		287		0
	Spez. Futterbaubetriebe	€/ha LF	538.5		293.5		-45.4968		0		293.5		0
	Spez. Veredlungsbetriebe	€/ha LF	279.5		299.5		7.15564		0		299.5		0
	Verbundbetriebe	€/ha LF	375		293		-21.8667		0		293		0
	alle Betriebe (flächengewichtetes Mittel)	€/ha LF	392.149		293.909		-25.0517		0		293.909		0
	Prämie umweltgerechte Erzeugung*, für
	Spez. Ackerbaubetriebe	€/ha LF	3.5		21.5		514.286		308.5		21.5		0
	Spez. Futterbaubetriebe	€/ha LF	9		17		88.8889		310.5		17		0
	Spez. Veredlungsbetriebe	€/ha LF	3		14.5		383.333		314		14.5		0
	Verbundbetriebe	€/ha LF	4.5		22		388.889		315		22		0
	alle Betriebe (flächengewichtetes Mittel)	€/ha LF	5.40334		17.8308		229.997		311.739		17.8308		0
